# Supplementary material for: Three species of Amphicorina (Annelida, Sabellida, Sabellidae) from Japan, with descriptions of two new species
Source: Zookeys. 2012 Apr 27;(187):45–62. doi: 10.3897/zookeys.187.2662 (PMC3345902; doi:10.3897/zookeys.187.2662)
Supplement: XML Treatment for Amphicorina [file zookeys.187.2662-treatment1.xml]

<!DOCTYPE tp:taxon-treatment
  PUBLIC "-//TaxonX//DTD Taxonomic Treatment Publishing DTD v0 20100105//EN" "tax-treatment-NSO.dtd">
<tp:taxon-treatment xmlns:tp="http://www.plazi.org/taxpub"><tp:treatment-meta><mixed-citation publication-type="journal"><person-group><name><surname>Yoshihara</surname><given-names>Taiki</given-names></name><name><surname>Hiruta</surname><given-names>Shimpei F.</given-names></name><name><surname>Katoh</surname><given-names>Toru</given-names></name><name><surname>Kajihara</surname><given-names>Hiroshi</given-names></name></person-group><article-title>Three species of 
                    <italic>Amphicorina</italic> (Annelida, Sabellida, Sabellidae) from Japan, with descriptions  of two new species
                </article-title><source>Zookeys</source><day>27</day><month>4</month><year>2012</year><volume>2012</volume><issue>187</issue><fpage>45</fpage><lpage>62</lpage><pub-id pub-id-type="doi">10.3897/zookeys.187.2662</pub-id></mixed-citation></tp:treatment-meta><tp:nomenclature><label>Genus</label><tp:taxon-name>
                        <tp:taxon-name-part taxon-name-part-type="genus">Amphicorina</tp:taxon-name-part>
                    <object-id xmlns:xlink="http://www.w3.org/1999/xlink" xlink:type="simple">http://species-id.net/wiki/Amphicorina</object-id>
								</tp:taxon-name><tp:taxon-authority>Claparède, 1864</tp:taxon-authority></tp:nomenclature><tp:treatment-sec sec-type="Type species"><title>Type species.</title><p><italic><tp:taxon-name>Fabricia (Amphicorina) armandi</tp:taxon-name></italic> Claparède, 1864 by monotypy.
                    </p></tp:treatment-sec><tp:treatment-sec sec-type="Nomenclatural remarks"><title>Nomenclatural remarks.</title><p>The genus name was initially referred to in French as “<italic>L’Amphicorine</italic>” (<xref ref-type="bibr" rid="B32">Quatrefages 1850</xref>) for a sabellid occurring in Bréhat, France. It was later latinized as <italic><tp:taxon-name>Amphicorina</tp:taxon-name></italic> by <xref ref-type="bibr" rid="B25">Leuckart (1854)</xref>; however, neither <xref ref-type="bibr" rid="B32">Quatrefages <!--PageBreak-->(1850)</xref> nor <xref ref-type="bibr" rid="B25">Leuckart (1854)</xref> combined it with any available specific name(s), and thus their usage of the name does not satisfy Article 12.2.5 of the International Code of Zoological Nomenclature (<xref ref-type="bibr" rid="B18">ICZN 1999</xref>). <xref ref-type="bibr" rid="B8">Claparède (1864)</xref> made the genus-group name available, originally as a subgenus that included only <italic><tp:taxon-name>Fabricia (Amphicorina) armandi</tp:taxon-name></italic> Claparède, 1864. Therefore, the authority of the name should be ascribed to <xref ref-type="bibr" rid="B8">Claparède (1864)</xref>, not to <xref ref-type="bibr" rid="B32">Quatrefages (1850)</xref> as some authors have erroneously indicated (e.g., <xref ref-type="bibr" rid="B30">Nogueira and Amaral 2000</xref>; <xref ref-type="bibr" rid="B41">WoRMS 2010</xref>).
                    </p></tp:treatment-sec><ref-list><ref id="B32"><mixed-citation xmlns:xlink="http://www.w3.org/1999/xlink" xlink:type="simple"><person-group><name name-style="western"><surname>Quatrefages</surname><given-names>A de</given-names></name></person-group> (<year>1850</year>)<article-title> Étude sur les types inférieurs de l’embranchement des Annelés. Mémoire sur les organes des sens des Annélides.</article-title><source>Annales des Sciences Naturelles </source><volume>3</volume> (<issue>13</issue>): <fpage>25</fpage>-<lpage>41</lpage>.</mixed-citation></ref><ref id="B25"><mixed-citation xmlns:xlink="http://www.w3.org/1999/xlink" xlink:type="simple"><person-group><name name-style="western"><surname>Leuckart</surname><given-names>R</given-names></name></person-group> (<year>1854</year>)<article-title> Bericht über die Leistungen in der Naturgeschichte der niederen Thiere während der Jahre 1848–1853.</article-title><source>Archiv für Naturgeschichte </source><volume>20</volume>: <fpage>289</fpage>-<lpage>473</lpage>.</mixed-citation></ref><ref id="B18"><mixed-citation xmlns:xlink="http://www.w3.org/1999/xlink" xlink:type="simple"><person-group><name name-style="western"><surname>ICZN</surname></name></person-group> (<year>1999</year>)<source> International Code of Zoological Nomenclature.</source><publisher-name>International Trust for Zoological Nomenclature</publisher-name>, <publisher-loc>London</publisher-loc>, <lpage>306</lpage> pp.</mixed-citation></ref><ref id="B8"><mixed-citation xmlns:xlink="http://www.w3.org/1999/xlink" xlink:type="simple"><person-group><name name-style="western"><surname>Claparède</surname><given-names>E</given-names></name></person-group> (<year>1864</year>)<article-title> Glanures zootomiques parmi les annélides de Port-Vendres (Pyrénées Orientales).</article-title><source>Memoires de la Société de Physique et d’Historie Naturelle de Geneve  </source><volume>17</volume>: <fpage>463</fpage>-<lpage>600</lpage>.</mixed-citation></ref><ref id="B30"><mixed-citation xmlns:xlink="http://www.w3.org/1999/xlink" xlink:type="simple"><person-group><name name-style="western"><surname>Nogueira</surname><given-names>JM de M</given-names></name><name name-style="western"><surname>Amaral</surname><given-names>ACZ</given-names></name></person-group> (<year>2000</year>)<article-title/><source>Bulletin of Marine Science </source><volume>67</volume>: <fpage>617</fpage>-<lpage>624</lpage>.</mixed-citation></ref><ref id="B41"><mixed-citation xmlns:xlink="http://www.w3.org/1999/xlink" xlink:type="simple"><person-group><name name-style="western"><surname>WoRMS</surname></name></person-group> (<year>2010</year>)<article-title> <italic>Amphicorina</italic> Quatrefages, 1850</article-title>. In: <person-group><name name-style="western"><surname>Fauchald</surname><given-names>K</given-names></name></person-group> (<role>Ed</role>) <source>World Polychaeta database</source>. [<comment>Accessed through: World Register of Marine Species at <ext-link ext-link-type="uri" xlink:href="http://www.marinespecies.org/aphia.php?p=taxdetails&amp;id=154923" xlink:type="simple">http://www.marinespecies.org/aphia.php?p=taxdetails&amp;id=154923</ext-link> on 2012-01-06</comment>]</mixed-citation></ref></ref-list></tp:taxon-treatment>
