# Supplementary material for: Three species of Amphicorina (Annelida, Sabellida, Sabellidae) from Japan, with descriptions of two new species
Source: Zookeys. 2012 Apr 27;(187):45–62. doi: 10.3897/zookeys.187.2662 (PMC3345902; doi:10.3897/zookeys.187.2662)
Supplement: XML Treatment for Amphicorina ascidicola [file zookeys.187.2662-treatment2.xml]

<!DOCTYPE tp:taxon-treatment
  PUBLIC "-//TaxonX//DTD Taxonomic Treatment Publishing DTD v0 20100105//EN" "tax-treatment-NSO.dtd">
<tp:taxon-treatment xmlns:tp="http://www.plazi.org/taxpub"><tp:treatment-meta><mixed-citation publication-type="journal"><person-group><name><surname>Yoshihara</surname><given-names>Taiki</given-names></name><name><surname>Hiruta</surname><given-names>Shimpei F.</given-names></name><name><surname>Katoh</surname><given-names>Toru</given-names></name><name><surname>Kajihara</surname><given-names>Hiroshi</given-names></name></person-group><article-title>Three species of 
                    <italic>Amphicorina</italic> (Annelida, Sabellida, Sabellidae) from Japan, with descriptions  of two new species
                </article-title><source>Zookeys</source><day>27</day><month>4</month><year>2012</year><volume>2012</volume><issue>187</issue><fpage>45</fpage><lpage>62</lpage><pub-id pub-id-type="doi">10.3897/zookeys.187.2662</pub-id></mixed-citation></tp:treatment-meta><tp:nomenclature><tp:taxon-name>
                        <tp:taxon-name-part taxon-name-part-type="genus">Amphicorina</tp:taxon-name-part>
                        <tp:taxon-name-part taxon-name-part-type="species">ascidicola</tp:taxon-name-part>
                    <object-id xmlns:xlink="http://www.w3.org/1999/xlink" xlink:type="simple">urn:lsid:zoobank.org:act:39CC8B25-D1E9-46F4-8463-20AD2AC36E69</object-id>
								<object-id xmlns:xlink="http://www.w3.org/1999/xlink" xlink:type="simple">http://species-id.net/wiki/Amphicorina_ascidicola</object-id>
								</tp:taxon-name><tp:taxon-authority>sp. n.</tp:taxon-authority><xref ref-type="fig" rid="F1">Figs 1</xref><xref ref-type="fig" rid="F2">2</xref></tp:nomenclature><tp:treatment-sec sec-type="Material examined"><title>Material examined.</title><p><bold>Morphology.</bold><bold>Holotype:</bold> ZIHU 3926, intact specimen, fixed in 10% seawater formalin, preserved in 70% ethanol, among botryllid ascidian colonies, <named-content xmlns:xlink="http://www.w3.org/1999/xlink" content-type="dwc:verbatimCoordinates" xlink:type="simple">42°16'N, 142°27'E</named-content>, Higashi-shizunai, Hokkaido, Japan, 10 June 2010. <bold>Paratypes:</bold> ZIHU 3927, among botryllid ascidian colonies, <named-content xmlns:xlink="http://www.w3.org/1999/xlink" content-type="dwc:verbatimCoordinates" xlink:type="simple">42°18'N, 140°59'E</named-content>, Muroran, Hokkaido, Japan, 16 April 2010; ZIHU 3928, 3929, among laminarian holdfasts, <named-content xmlns:xlink="http://www.w3.org/1999/xlink" content-type="dwc:verbatimCoordinates" xlink:type="simple">42°33'N, 141°55'E</named-content>, Mukawa, Hokkaido, Japan, 9 June 2010; ZIHU 3930, 3931, among botryllid ascidian colonies, <named-content xmlns:xlink="http://www.w3.org/1999/xlink" content-type="dwc:verbatimCoordinates" xlink:type="simple">43°01'N, 144°50'E</named-content>, Akkeshi, Hokkaido, Japan, 23 June 2009; ZIHU 3932, 3933, same data as for holotype; ZIHU 3934–3937, among laminarian holdfasts, <named-content xmlns:xlink="http://www.w3.org/1999/xlink" content-type="dwc:verbatimCoordinates" xlink:type="simple">42°33'N, 141°55'E</named-content>, Mukawa, Hokkaido, Japan, 9 June 2010 [ZIHU 3927, 3933–3937, intact specimens, fixed in 10% seawater formalin, preserved in 70% ethanol; ZIHU 3928, dissected, with half of branchial crown removed; ZIHU 3929, 3930, whole mounts on slides; ZIHU 3931, serial sagittal sections on slide; ZIHU 3932, mounted on SEM stub].
                    </p></tp:treatment-sec><tp:treatment-sec sec-type="DNA analysis"><title>DNA analysis.</title><p>One specimen, among algae, <named-content xmlns:xlink="http://www.w3.org/1999/xlink" content-type="dwc:verbatimCoordinates" xlink:type="simple">42°18'N, 140°59'E</named-content>, Muroran, Hokkaido, Japan, 19 April 2011.</p></tp:treatment-sec><tp:treatment-sec sec-type="Descri"><title>Descri</title><p><bold>ption.</bold> Body with eight thoracic and six abdominal chaetigers (<xref ref-type="fig" rid="F1">Fig. 1A</xref>). Total length 2.8 mm, crown length 0.7 mm, maximum body width 0.3 mm. Three pairs of radioles, with lateral flanges; proximal 1/7 of radioles connected by palmate membrane; each radiole with six pairs of pinnules ending with terminal pinnule; all pinnules ending at same height as terminal pinnule (<xref ref-type="fig" rid="F1">Fig. 1A</xref>). Each radiole with two longitudinal internal cellular supporting axes; each pinnule with one internal cellular supporting axis. One pair of ventral radiolar appendages present, with one internal cellular supporting axis, nearly 1/2 radiole length (<xref ref-type="fig" rid="F1">Fig. 1A</xref>). One pair of elongate dorsal lips present, with neither pinnular nor radiolar appendages; one pair of triangular ventral lips present (<xref ref-type="fig" rid="F1">Fig. 1B</xref>). Distal end of ventral lobe on anterior peristomial ring bifurcate (<xref ref-type="fig" rid="F2">Fig. 2B</xref>). Posterior peristomial ring collar absent; border between anterior and posterior peristomial ring obscure (<xref ref-type="fig" rid="F1">Figs 1B</xref>, <xref ref-type="fig" rid="F2">2A, 2B</xref>). Small ciliated patch on posterior peristomial ring (<xref ref-type="fig" rid="F1">Figs 1B</xref>, <xref ref-type="fig" rid="F2">2A, 2B</xref>). One pair<!--PageBreak--> of red eyes present on peristomium (not visible in preserved specimens). Glandular ridge absent.
                    </p><p>Superior thoracic notochaetae elongate, narrowly hooded, 3–5 per fascicle (<xref ref-type="fig" rid="F2">Fig. 2C</xref>). Inferior thoracic notochaetae bayonet type, five per fascicle in first thoracic chaetiger; second to eighth thoracic chaetigers with 3–4 narrowly hooded and 5 bayonet-type inferior thoracic notochaetae (<xref ref-type="fig" rid="F2">Fig. 2C</xref>). Thoracic acicular uncini 5–7 per torus; each uncinus with three rows of irregular-sized teeth above main fang (<xref ref-type="fig" rid="F1">Figs 1C</xref>, <xref ref-type="fig" rid="F2">2D</xref>). Abdominal uncini quadrangular, with eight rows of teeth above large basal tooth (<xref ref-type="fig" rid="F1">Figs 1D</xref>, <xref ref-type="fig" rid="F2">2E</xref>), 5–15 uncini per torus. Abdominal neurochaetae needle-like capillaries in form, three per fascicle (<xref ref-type="fig" rid="F2">Fig. 2F</xref>).
                    </p><p>Pygidium rounded, with one pair of red eyes; color of eyes faded in preserved specimens.</p><p>One pair of statocysts in first thoracic chaetiger evident in living state. Oocytes found in sixth to eighth thoracic chaetigers.</p></tp:treatment-sec><tp:treatment-sec sec-type="DNA analysis"><title>DNA analysis.</title><p>We obtained sequences for two of the three target gene fragments for this species (GenBank accession numbers <ext-link xmlns:xlink="http://www.w3.org/1999/xlink" ext-link-type="uri" xlink:href="http://www.ncbi.nlm.nih.gov/nuccore/AB646764" xlink:type="simple">AB646764</ext-link>, 18S, 1677 bp; <ext-link xmlns:xlink="http://www.w3.org/1999/xlink" ext-link-type="uri" xlink:href="http://www.ncbi.nlm.nih.gov/nuccore/AB646765" xlink:type="simple">AB646765</ext-link>, 28S-D1, 377 bp); we were unable to sequence 28S-D3–D7. Both strands were sequenced for 28S-D1; part of the 18S sequence is based on only one strand. Among species of <italic><tp:taxon-name>Amphicorina</tp:taxon-name></italic>, DNA sequence data were available only for <italic><tp:taxon-name>Amphicorina mobilis</tp:taxon-name></italic> (<xref ref-type="bibr" rid="B36">Rousset et al. 2004</xref>; <xref ref-type="bibr" rid="B23">Kupriyanova and Rouse 2008</xref>). In a 1687 bp alignment of 18S sequences, <italic><tp:taxon-name>Amphicorina ascidicola</tp:taxon-name></italic> differed in sequence from the Australian (GenBank accession number<!--PageBreak--> <ext-link xmlns:xlink="http://www.w3.org/1999/xlink" ext-link-type="uri" xlink:href="http://www.ncbi.nlm.nih.gov/nuccore/EF116206" xlink:type="simple">EF116206</ext-link>, <xref ref-type="bibr" rid="B23">Kupriyanova and Rouse 2008</xref>) and Japanese specimens (<ext-link xmlns:xlink="http://www.w3.org/1999/xlink" ext-link-type="uri" xlink:href="http://www.ncbi.nlm.nih.gov/nuccore/AB646764" xlink:type="simple">AB646764</ext-link>) of <italic><tp:taxon-name>Amphicorina mobilis</tp:taxon-name></italic> by 15 indels and 17 substitutions in each case. In a 321 bp alignment of the 28S-D1 region, <italic><tp:taxon-name>Amphicorina ascidicola</tp:taxon-name></italic> differed in sequence fromthe Australian (<ext-link xmlns:xlink="http://www.w3.org/1999/xlink" ext-link-type="uri" xlink:href="http://www.ncbi.nlm.nih.gov/nuccore/EF116217" xlink:type="simple">EF116217</ext-link>, <xref ref-type="bibr" rid="B23">Kupriyanova and Rouse 2008</xref>) and Japanese (<ext-link xmlns:xlink="http://www.w3.org/1999/xlink" ext-link-type="uri" xlink:href="http://www.ncbi.nlm.nih.gov/nuccore/AB646765" xlink:type="simple">AB646765</ext-link>) specimens of <italic><tp:taxon-name>Amphicorina mobilis</tp:taxon-name></italic> by five substitutions and one indel in each case.
                    </p></tp:treatment-sec><tp:treatment-sec sec-type="Etymology"><title>Etymology.</title><p>The specific name, a noun, is a combination of <italic>ascidia</italic> (sea squirt) and -<italic>cola</italic> (dweller), referring to the fact that the species was frequently found among botryllid ascidian colonies.
                    </p></tp:treatment-sec><tp:treatment-sec sec-type="Remarks"><title>Remarks.</title><p>Among the 38 congeners, the following eight species have been reported to exhibit a reduction in the collar [= absence of posterior peristomial ring collar] as in <italic><tp:taxon-name>Amphicorina ascidicola</tp:taxon-name></italic>: <italic><tp:taxon-name>Amphicorina alata</tp:taxon-name></italic> (Ehlers, 1897), <italic><tp:taxon-name>Amphicorina brevicollaris</tp:taxon-name></italic> (Rouse, 1990), <italic><tp:taxon-name>Amphicorina gracilis</tp:taxon-name></italic> (Hartman, 1969), <italic><tp:taxon-name>Amphicorina grahamensis</tp:taxon-name></italic> Giangrande, Montanaro &amp; Castelli,<xref ref-type="bibr" rid="B18"> 1999</xref>, <italic><tp:taxon-name>Amphicorina minuta</tp:taxon-name></italic> (Berkeley &amp; Berkeley, 1932), <italic><tp:taxon-name>Amphicorina neglecta</tp:taxon-name></italic> (Banse, 1957), <italic><tp:taxon-name>Amphicorina pectinata</tp:taxon-name></italic> (Banse, 1957), and <italic><tp:taxon-name>Amphicorina triangulata</tp:taxon-name></italic> López &amp; Tena, 1999. However, the present new species can be distinguished from those by the combination of characters and their states summarized in <xref ref-type="table" rid="T2">Table 2</xref>.
                    </p><table-wrap position="float" orientation="portrait" id="T2"><label>Table 2.</label><caption><p>Comparison of characters in species of <italic><tp:taxon-name>Amphicorina</tp:taxon-name></italic> with a reduced collar.</p></caption><table><tbody><tr><th rowspan="2" colspan="1">Taxa</th><th rowspan="1" colspan="5">Characters</th><th rowspan="2" colspan="1">Source</th></tr><tr><th rowspan="1" colspan="1">Number of pairs of radioles</th><th rowspan="1" colspan="1">Number of pairs of ventral radiolar appendages</th><th rowspan="1" colspan="1">Ventral lobe on anterior peristomial ring</th><th rowspan="1" colspan="1">Number of abdominal chaetigers</th><th rowspan="1" colspan="1">Inferior tooth of abdominal uncini</th></tr><tr><td rowspan="1" colspan="1"><italic><tp:taxon-name>Amphicorina alata</tp:taxon-name></italic>  (Ehlers, 1897)
                                    </td><td rowspan="1" colspan="1">4</td><td rowspan="1" colspan="1">1</td><td rowspan="1" colspan="1">absent</td><td rowspan="1" colspan="1">6</td><td rowspan="1" colspan="1">small</td><td rowspan="1" colspan="1"><xref ref-type="bibr" rid="B9">Ehlers (1897)</xref>,  <xref ref-type="bibr" rid="B12">Giangrande et al. (1999)</xref>, <xref ref-type="bibr" rid="B27">López and Tena (1999)</xref></td></tr><tr><td rowspan="1" colspan="1"><italic><tp:taxon-name>Amphicorina brevicollaris</tp:taxon-name></italic> (Rouse, 1990)
                                    </td><td rowspan="1" colspan="1">4</td><td rowspan="1" colspan="1">2</td><td rowspan="1" colspan="1">bifurcate</td><td rowspan="1" colspan="1">7</td><td rowspan="1" colspan="1">small</td><td rowspan="1" colspan="1"><xref ref-type="bibr" rid="B34">Rouse (1990)</xref>,  <xref ref-type="bibr" rid="B12">Giangrande et al. (1999)</xref>, <xref ref-type="bibr" rid="B27">López and Tena (1999)</xref></td></tr><tr><td rowspan="1" colspan="1"><italic><tp:taxon-name>Amphicorina gracilis</tp:taxon-name></italic> (Hartman, 1969)
                                    </td><td rowspan="1" colspan="1">3</td><td rowspan="1" colspan="1">0</td><td rowspan="1" colspan="1">absent</td><td rowspan="1" colspan="1">8</td><td rowspan="1" colspan="1">small</td><td rowspan="1" colspan="1"><xref ref-type="bibr" rid="B16">Hartman (1969)</xref>, <xref ref-type="bibr" rid="B12">Giangrande et al. (1999)</xref>, <xref ref-type="bibr" rid="B27">López and Tena (1999)</xref></td></tr><tr><td rowspan="1" colspan="1"><italic><tp:taxon-name>Amphicorina grahamensis</tp:taxon-name></italic> Giangrande, Montanaro &amp; Castelli, 1999
                                    </td><td rowspan="1" colspan="1">3</td><td rowspan="1" colspan="1">1</td><td rowspan="1" colspan="1">absent</td><td rowspan="1" colspan="1">5</td><td rowspan="1" colspan="1">large</td><td rowspan="1" colspan="1"><xref ref-type="bibr" rid="B12">Giangrande et al. (1999)</xref>, <xref ref-type="bibr" rid="B27">López and Tena (1999)</xref></td></tr><tr><td rowspan="1" colspan="1"><italic><tp:taxon-name>Amphicorina minuta</tp:taxon-name></italic> (Berkeley &amp; Berkeley, 1932)
                                    </td><td rowspan="1" colspan="1">2</td><td rowspan="1" colspan="1">?</td><td rowspan="1" colspan="1">absent</td><td rowspan="1" colspan="1">5</td><td rowspan="1" colspan="1">large</td><td rowspan="1" colspan="1"><xref ref-type="bibr" rid="B3">Berkeley and  Berkeley (1932)</xref>,  <xref ref-type="bibr" rid="B12">Giangrande et al. (1999)</xref>, <xref ref-type="bibr" rid="B27">López and Tena (1999)</xref></td></tr><tr><td rowspan="1" colspan="1"><italic><tp:taxon-name>Amphicorina neglecta</tp:taxon-name></italic> (Banse, 1957)
                                    </td><td rowspan="1" colspan="1">4</td><td rowspan="1" colspan="1">1</td><td rowspan="1" colspan="1">absent</td><td rowspan="1" colspan="1">6</td><td rowspan="1" colspan="1">large</td><td rowspan="1" colspan="1"><xref ref-type="bibr" rid="B1">Banse (1957)</xref>,  <xref ref-type="bibr" rid="B12">Giangrande et al. (1999)</xref>, <xref ref-type="bibr" rid="B27">López and Tena (1999)</xref></td></tr><tr><td rowspan="1" colspan="1"><italic><tp:taxon-name>Amphicorina pectinata</tp:taxon-name></italic> (Banse, 1957)
                                    </td><td rowspan="1" colspan="1">4</td><td rowspan="1" colspan="1">2</td><td rowspan="1" colspan="1">bifurcate</td><td rowspan="1" colspan="1">6</td><td rowspan="1" colspan="1">large</td><td rowspan="1" colspan="1"><xref ref-type="bibr" rid="B1">Banse (1957)</xref>,  <xref ref-type="bibr" rid="B12">Giangrande et al. (1999)</xref>, <xref ref-type="bibr" rid="B27">López and Tena (1999)</xref></td></tr><tr><td rowspan="1" colspan="1"><italic><tp:taxon-name>Amphicorina triangulata</tp:taxon-name></italic> López &amp;  Tena, 1999
                                    </td><td rowspan="1" colspan="1">4</td><td rowspan="1" colspan="1">1</td><td rowspan="1" colspan="1">bifurcate</td><td rowspan="1" colspan="1">6</td><td rowspan="1" colspan="1">large</td><td rowspan="1" colspan="1"><xref ref-type="bibr" rid="B27">López and Tena (1999)</xref></td></tr><tr><td rowspan="1" colspan="1"><italic><tp:taxon-name>Amphicorina ascidicola</tp:taxon-name></italic> sp. n
                                    </td><td rowspan="1" colspan="1">3</td><td rowspan="1" colspan="1">1</td><td rowspan="1" colspan="1">bifurcate</td><td rowspan="1" colspan="1">6</td><td rowspan="1" colspan="1">large</td><td rowspan="1" colspan="1">Present study</td></tr></tbody></table></table-wrap><fig id="F1" position="float" orientation="portrait"><label>Figure 1.</label><caption><p><italic><tp:taxon-name>Amphicorina ascidicola</tp:taxon-name></italic> sp. n. <bold>A</bold> holotype, ZIHU 3926, lateral view <bold>B</bold> paratype, ZIHU 3928, lateral view of inner surface of branchial crown <bold>C</bold> paratype, ZIHU 3930, thoracic uncinus <bold>D</bold> paratype, ZIHU 3931, abdominal uncinus. Abbreviations: <bold>cp</bold> ciliated patch <bold>dl</bold> dorsal lip <bold>vl</bold> ventral lip <bold>vra</bold> ventral radiolar appendage.</p></caption><graphic xmlns:xlink="http://www.w3.org/1999/xlink" xlink:href="ZooKeys-187-045-g001.jpg" position="float" orientation="portrait" xlink:type="simple"/></fig><fig id="F2" position="float" orientation="portrait"><label>Figure 2.</label><caption><p><italic><tp:taxon-name>Amphicorina ascidicola</tp:taxon-name></italic> sp. n., paratype, ZIHU 3932, SEM images. <bold>A</bold> basal part of radioles, lateral view <bold>B</bold> basal part of radioles, ventral view (arrow indicates bifurcate ventral lobe on anterior peristomial ring) <bold>C</bold> thoracic notochaetae on the 5th chaetiger <bold>D</bold> thoracic uncini <bold>E</bold> abdominal uncini <bold>F</bold> abdominal chaetae. Abbreviations: <bold>bit</bold> bayonet inferior thoracic notochaetae <bold>cp</bold> ciliated patch <bold>nit</bold> narrowly hooded inferior thoracic notochaetae <bold>pm</bold> palmate membrane <bold>st</bold> superior thoracic notochaetae <bold>vra</bold> ventral radiolar appendage.</p></caption><graphic xmlns:xlink="http://www.w3.org/1999/xlink" xlink:href="ZooKeys-187-045-g002.jpg" position="float" orientation="portrait" xlink:type="simple"/></fig></tp:treatment-sec><ref-list><ref id="B36"><mixed-citation xmlns:xlink="http://www.w3.org/1999/xlink" xlink:type="simple"><person-group><name name-style="western"><surname>Rousset</surname><given-names>V</given-names></name><name name-style="western"><surname>Rouse</surname><given-names>GW</given-names></name><name name-style="western"><surname>Siddall</surname><given-names>ME</given-names></name><name name-style="western"><surname>Tillier</surname><given-names>A</given-names></name><name name-style="western"><surname>Pleijel</surname><given-names>F</given-names></name></person-group> (<year>2004</year>)<article-title> The phylogenetic position of Siboglinidae (Annelida) inferred from 18S rRNA, 28S rRNA and morphological data.</article-title><source>Cladistics </source><volume>20</volume>: <fpage>518</fpage>-<lpage>533</lpage>. doi: <ext-link ext-link-type="uri" xlink:href="http://dx.doi.org/10.1111/j.1096-0031.2004.00039.x" xlink:type="simple">10.1111/j.1096-0031.2004.00039.x</ext-link></mixed-citation></ref><ref id="B23"><mixed-citation xmlns:xlink="http://www.w3.org/1999/xlink" xlink:type="simple"><person-group><name name-style="western"><surname>Kupriyanova</surname><given-names>EK</given-names></name><name name-style="western"><surname>Rouse</surname><given-names>GW</given-names></name></person-group> (<year>2008</year>)<article-title> Yet another example of paraphyly in Annelida: molecular evidence that Sabellidae contains Serpulidae.</article-title><source>Molecular Phylogenetics and Evolution </source><volume>46</volume>: <fpage>1174</fpage>-<lpage>1181</lpage>. doi: <ext-link ext-link-type="uri" xlink:href="http://dx.doi.org/10.1016/j.ympev.2007.10.025" xlink:type="simple">10.1016/j.ympev.2007.10.025</ext-link></mixed-citation></ref><ref id="B18"><mixed-citation xmlns:xlink="http://www.w3.org/1999/xlink" xlink:type="simple"><person-group><name name-style="western"><surname>ICZN</surname></name></person-group> (<year>1999</year>)<source> International Code of Zoological Nomenclature.</source><publisher-name>International Trust for Zoological Nomenclature</publisher-name>, <publisher-loc>London</publisher-loc>, <lpage>306</lpage> pp.</mixed-citation></ref><ref id="B9"><mixed-citation xmlns:xlink="http://www.w3.org/1999/xlink" xlink:type="simple"><person-group><name name-style="western"><surname>Ehlers</surname><given-names>E</given-names></name></person-group> (<year>1897</year>)<article-title> Polychaeten der Hamburger magalhaenischen Sammelreise.</article-title><source>Ergebnisse der Hamburger magalhaensischen Sammelreise Liefersung </source><volume>2</volume>: <fpage>1</fpage>-<lpage>147</lpage>.</mixed-citation></ref><ref id="B12"><mixed-citation xmlns:xlink="http://www.w3.org/1999/xlink" xlink:type="simple"><person-group><name name-style="western"><surname>Giangrande</surname><given-names>A</given-names></name><name name-style="western"><surname>Montanaro</surname><given-names>P</given-names></name><name name-style="western"><surname>Castelli</surname><given-names>A</given-names></name></person-group> (<year>1999</year>)<article-title> On some <italic>Amphicorina</italic> (Polychaeta, Sabellidae) species from the Mediterranean coast, with the description of <italic>A. grahamensis</italic>.</article-title><source>Italian Journal of Zoology </source><volume>66</volume>: <fpage>195</fpage>-<lpage>203</lpage>. doi: <ext-link ext-link-type="uri" xlink:href="http://dx.doi.org/10.1080/11250009909356255" xlink:type="simple">10.1080/11250009909356255</ext-link></mixed-citation></ref><ref id="B27"><mixed-citation xmlns:xlink="http://www.w3.org/1999/xlink" xlink:type="simple"><person-group><name name-style="western"><surname>López</surname><given-names>E</given-names></name><name name-style="western"><surname>Tena</surname><given-names>J</given-names></name></person-group> (<year>1999</year>)<article-title> A new species of <italic>Amphicorina</italic> (Polychaeta: Sabellidae: Sabellinae) from the Chafarinas Islands (Western Mediterranean).</article-title><source>Cahiers de Biologie Marine </source><volume>40</volume>: <fpage>329</fpage>-<lpage>335</lpage>.</mixed-citation></ref><ref id="B34"><mixed-citation xmlns:xlink="http://www.w3.org/1999/xlink" xlink:type="simple"><person-group><name name-style="western"><surname>Rouse</surname><given-names>GW</given-names></name></person-group> (<year>1990</year>)<article-title> New species of <italic>Oriopsis</italic> and a new record for <italic>Augeneriella</italic> cf. <italic>dubia</italic> Hartmann-Schröder, 1965 from eastern Australia (Polychaeta: Sabellidae).</article-title><source>Records of the Australian Museum </source><volume>42</volume>: <fpage>221</fpage>-<lpage>235</lpage>. doi: <ext-link ext-link-type="uri" xlink:href="http://dx.doi.org/10.3853/j.0067-1975.42.1990.116" xlink:type="simple">10.3853/j.0067-1975.42.1990.116</ext-link></mixed-citation></ref><ref id="B16"><mixed-citation xmlns:xlink="http://www.w3.org/1999/xlink" xlink:type="simple"><person-group><name name-style="western"><surname>Hartman</surname><given-names>O</given-names></name></person-group> (<year>1969</year>)<source> Atlas of the Errantiate and Sedentariate Polychaetous Annelids from California.</source><publisher-name>Allan Hancock Foundation</publisher-name>, <publisher-loc>Los Angeles</publisher-loc>, <lpage>812</lpage> pp.</mixed-citation></ref><ref id="B3"><mixed-citation xmlns:xlink="http://www.w3.org/1999/xlink" xlink:type="simple"><person-group><name name-style="western"><surname>Berkeley</surname><given-names>E</given-names></name><name name-style="western"><surname>Berkeley</surname><given-names>C</given-names></name></person-group> (<year>1932</year>)<article-title> On a collection of littoral Polychaeta from the West Coast of Vancouver Island.</article-title><source>Contributions to Canadian Biology and Fisheries </source><volume>7</volume>: <fpage>311</fpage>-<lpage>318</lpage>. doi: <ext-link ext-link-type="uri" xlink:href="http://dx.doi.org/10.1139/f32-024" xlink:type="simple">10.1139/f32-024</ext-link></mixed-citation></ref><ref id="B1"><mixed-citation xmlns:xlink="http://www.w3.org/1999/xlink" xlink:type="simple"><person-group><name name-style="western"><surname>Banse</surname><given-names>K</given-names></name></person-group> (<year>1957</year>)<article-title> Die Gattungen <italic>Oriopsis</italic>, <italic>Desdemona</italic> und <italic>Augeneriella</italic> (Sabellidae, Polychaeta).</article-title><source>Videnskabelige Meddelelser fra Dansk Naturhistorisk Förening i Kjöbenhavn  </source><volume>119</volume>: <fpage>67</fpage>-<lpage>105</lpage>.</mixed-citation></ref></ref-list></tp:taxon-treatment>
