# Supplementary material for: Three species of Amphicorina (Annelida, Sabellida, Sabellidae) from Japan, with descriptions of two new species
Source: Zookeys. 2012 Apr 27;(187):45–62. doi: 10.3897/zookeys.187.2662 (PMC3345902; doi:10.3897/zookeys.187.2662)
Supplement: XML Treatment for Amphicorina ezoensis [file zookeys.187.2662-treatment3.xml]

<!DOCTYPE tp:taxon-treatment
  PUBLIC "-//TaxonX//DTD Taxonomic Treatment Publishing DTD v0 20100105//EN" "tax-treatment-NSO.dtd">
<tp:taxon-treatment xmlns:tp="http://www.plazi.org/taxpub"><tp:treatment-meta><mixed-citation publication-type="journal"><person-group><name><surname>Yoshihara</surname><given-names>Taiki</given-names></name><name><surname>Hiruta</surname><given-names>Shimpei F.</given-names></name><name><surname>Katoh</surname><given-names>Toru</given-names></name><name><surname>Kajihara</surname><given-names>Hiroshi</given-names></name></person-group><article-title>Three species of 
                    <italic>Amphicorina</italic> (Annelida, Sabellida, Sabellidae) from Japan, with descriptions  of two new species
                </article-title><source>Zookeys</source><day>27</day><month>4</month><year>2012</year><volume>2012</volume><issue>187</issue><fpage>45</fpage><lpage>62</lpage><pub-id pub-id-type="doi">10.3897/zookeys.187.2662</pub-id></mixed-citation></tp:treatment-meta><tp:nomenclature><tp:taxon-name>
                        <tp:taxon-name-part taxon-name-part-type="genus">Amphicorina</tp:taxon-name-part>
                        <tp:taxon-name-part taxon-name-part-type="species">ezoensis</tp:taxon-name-part>
                    <object-id xmlns:xlink="http://www.w3.org/1999/xlink" xlink:type="simple">urn:lsid:zoobank.org:act:3B810496-A96D-4D12-904F-B3C695EA48FD</object-id>
								<object-id xmlns:xlink="http://www.w3.org/1999/xlink" xlink:type="simple">http://species-id.net/wiki/Amphicorina_ezoensis</object-id>
								</tp:taxon-name><tp:taxon-status xmlns:xlink="http://www.w3.org/1999/xlink" xlink:type="simple">sp. n.</tp:taxon-status><xref ref-type="fig" rid="F3">Figs 3</xref><xref ref-type="fig" rid="F4">4</xref></tp:nomenclature><tp:treatment-sec sec-type="Material examined"><title>Material examined.</title><p><bold>Holotype:</bold> ZIHU 4255, fixed in 10% seawater formalin, preserved in 70% ethanol, among algae, <named-content xmlns:xlink="http://www.w3.org/1999/xlink" content-type="dwc:verbatimCoordinates" xlink:type="simple">42°33'N, 139°50'E</named-content>, Setana, Hokkaido, Japan, 10 May 2010. <bold>Paratypes:</bold> ZIHU 4254, mounted on SEM stub, same data as for holotype; ZIHU 4270, fixed in 10% seawater formalin, preserved in 70% ethanol, same data as for holotype.
                    </p></tp:treatment-sec><tp:treatment-sec sec-type="Description"><title>Description.</title><p>Eight thoracic and 12 abdominal chaetigers (<xref ref-type="fig" rid="F3">Fig. 3A</xref>). Total length 3.1 mm, crown length 0.6 mm, maximum body width 0.3 mm. Three pairs of radioles, with lateral flanges; proximal 1/2 of radioles connected by palmate membrane. Each radiole with two longitudinal internal cellular supporting axes; each pinnule with one internal cellular supporting axis. Ventral-most radiole with two appendages on each side (<xref ref-type="fig" rid="F4">Fig. 4A</xref>); these appendages (arranged dorsally and ventrally) being almost 1/2 radiole length, and only dorsal one having one internal cellular supporting axis. Distal end of ventral lobe on anterior peristomial ring bifurcate, extending slightly beyond collar margin (<xref ref-type="fig" rid="F3">Figs 3C</xref>, <xref ref-type="fig" rid="F4">4A</xref>). Posterior peristomial ring collar crenulate (<xref ref-type="fig" rid="F3">Figs 3A, 3B, 3C</xref>, <xref ref-type="fig" rid="F4">4A, 4B</xref>), with dorsal gap (<xref ref-type="fig" rid="F4">Fig. 4B</xref>). Ciliated patch absent on posterior peristomail ring (<xref ref-type="fig" rid="F3">Figs 3C</xref>, <xref ref-type="fig" rid="F4">4A</xref>). Glandular ridge on second chaetiger present.
                    </p><p>Superior thoracic notochaetae elongate, narrowly hooded, 4–5 per fascicle (<xref ref-type="fig" rid="F3">Fig. 3D</xref>). Inferior thoracic notochaetae bayonet type, four per fascicle; no elongate, narrowly hooded chaetae (<xref ref-type="fig" rid="F3">Fig. 3D</xref>). Thoracic acicular uncini 4–5 per torus; each uncinus having four rows of teeth above main fang (<xref ref-type="fig" rid="F3">Figs 3E</xref>, <xref ref-type="fig" rid="F4">4C</xref>). Abdominal uncini quadrangular, with eight rows of teeth above large basal tooth (<xref ref-type="fig" rid="F3">Figs 3F</xref>, <xref ref-type="fig" rid="F4">4D</xref>), 2–9 uncini per fascicle; number of uncini decreasing posteriorly, with eight uncini on first and second abdominal chaetigers, nine on third. Abdominal neurochaetae 2–4 per fascicle, needle-like capillaries in form (<xref ref-type="fig" rid="F3">Fig. 3G</xref>). Pygidium rounded. Peristomial and pygidial eyes and statocysts not visible in preserved specimens. Oocytes found in fourth and fifth thoracic chaetigers.
                    </p></tp:treatment-sec><tp:treatment-sec sec-type="Etymology"><title>Etymology.</title><p>The specific epithet is an adjective derived from <italic>Ezo</italic>, the old place name for Hokkaido, in combination with the Latin suffix -<italic>ensis</italic>.
                    </p></tp:treatment-sec><tp:treatment-sec sec-type="Remarks"><title>Remarks.</title><p><italic><tp:taxon-name>Amphicorina ezoensis</tp:taxon-name></italic> is similar to <italic><tp:taxon-name>Amphicorina anneae</tp:taxon-name></italic> (Rouse, 1994), <italic><tp:taxon-name>Amphicorina eimeri</tp:taxon-name></italic> (Langerhans, 1880), and <italic><tp:taxon-name>Amphicorina persinosa</tp:taxon-name></italic> (Ben-Eliahu, 1975) in having a crenulate collar, three pairs of radioles, and more than eight abdominal chaetigers. <italic><tp:taxon-name>Amphicorina ezoensis</tp:taxon-name></italic> differs from <italic><tp:taxon-name>Amphicorina persinosa</tp:taxon-name></italic> in the shape of the collar. In <italic><tp:taxon-name>Amphicorina ezoensis</tp:taxon-name></italic>, the anterior edge of the collar is perpendicular to the anterior-posterior body axis, and the collar completely covers the anterior peristomium so that the latter is not visible laterally, while in <italic><tp:taxon-name>Amphicorina persinosa</tp:taxon-name></italic> the collar is oblique in lateral view so that<!--PageBreak--><!--PageBreak--> the anterior peristomium is visible, although the angle of the collar is often determined by how the specimen was fixed. <italic><tp:taxon-name>Amphicorina ezoensis</tp:taxon-name></italic> further differs from <italic><tp:taxon-name>Amphicorina anneae</tp:taxon-name></italic> and <italic><tp:taxon-name>Amphicorina persinosa</tp:taxon-name></italic> in the number of ventral radiolar appendage(s). <italic><tp:taxon-name>Amphicorina ezoensis</tp:taxon-name></italic> has two pairs of appendages, while <italic><tp:taxon-name>Amphicorina anneae</tp:taxon-name></italic> and <italic><tp:taxon-name>Amphicorina persinosa</tp:taxon-name></italic> have one pair. The number of ventral radiolar appendage(s) was not mentioned in the original description of <italic><tp:taxon-name>Amphicorina eimeri</tp:taxon-name></italic> (Langerhans, 1880), but <xref ref-type="bibr" rid="B1">Banse (1957</xref>: 72) noted “ventral wenigstens ein Filament” (ventrally at least one filament); <xref ref-type="bibr" rid="B12">Giangrande et al. (1999</xref>: 197, Table 1) indicated the species has one pair of appendages, while <xref ref-type="bibr" rid="B34">Rouse (1990</xref>: Table 1) lists “1?”. <italic><tp:taxon-name>Amphicorina ezoensis</tp:taxon-name></italic> also differs from <italic><tp:taxon-name>Amphicorina eimeri</tp:taxon-name></italic> in that the former possesses elongate, narrowly hooded thoracic chaetae, while the latter has broadly hooded thoracic chaetae (<xref ref-type="bibr" rid="B34">Rouse 1990</xref>, <xref ref-type="bibr" rid="B12">Giangrande et al. 1999</xref>). <italic><tp:taxon-name>Amphicorina ezoensis</tp:taxon-name></italic> also differs from <italic><tp:taxon-name>Amphicorina eimeri</tp:taxon-name></italic> in the number of the abdominal chaetigers (12 vs. 10).
                    </p><p>We were unable to obtain DNA sequence data for this species due to the paucity of material.</p><fig id="F3" position="float" orientation="portrait"><label>Figure 3</label><caption><p><bold>.</bold> <italic><tp:taxon-name>Amphicorina ezoensis</tp:taxon-name></italic> sp. n., paratype, ZIHU 4254, SEM images. <bold>A</bold> entire worm, lateral view  <bold>B</bold> collar and first thoracic segment, lateral view <bold>C</bold> basal part of radioles, ventral view <bold>D</bold> thoracic notochaetae on the 4th chaetiger <bold>E</bold> thoracic uncini <bold>F</bold> abdominal uncini <bold>G</bold> abdominal chaetae. Abbreviations:  <bold>apr</bold> anterior peristomial ring <bold>co</bold> collar <bold>it</bold> inferior thoracic notochaetae <bold>st</bold> superior thoracic notochaetae  <bold>vra</bold> ventral radiolar appendage.</p></caption><graphic xmlns:xlink="http://www.w3.org/1999/xlink" xlink:href="ZooKeys-187-045-g003.jpg" position="float" orientation="portrait" xlink:type="simple"/></fig><fig id="F4" position="float" orientation="portrait"><label>Figure 4.</label><caption><p><italic><tp:taxon-name>Amphicorina ezoensis</tp:taxon-name></italic> sp. n., holotype, ZIHU 4255. <bold>A</bold> collar, ventral view <bold>B</bold> collar, dorsal view <bold>C</bold> thoracic uncinus <bold>D</bold> abdominal uncinus. Abbreviations: <bold>apr</bold> anterior peristomial ring <bold>vra</bold> ventral radiolar appendage.</p></caption><graphic xmlns:xlink="http://www.w3.org/1999/xlink" xlink:href="ZooKeys-187-045-g004.jpg" position="float" orientation="portrait" xlink:type="simple"/></fig></tp:treatment-sec><ref-list><ref id="B1"><mixed-citation xmlns:xlink="http://www.w3.org/1999/xlink" xlink:type="simple"><person-group><name name-style="western"><surname>Banse</surname><given-names>K</given-names></name></person-group> (<year>1957</year>)<article-title> Die Gattungen <italic>Oriopsis</italic>, <italic>Desdemona</italic> und <italic>Augeneriella</italic> (Sabellidae, Polychaeta).</article-title><source>Videnskabelige Meddelelser fra Dansk Naturhistorisk Förening i Kjöbenhavn  </source><volume>119</volume>: <fpage>67</fpage>-<lpage>105</lpage>.</mixed-citation></ref><ref id="B12"><mixed-citation xmlns:xlink="http://www.w3.org/1999/xlink" xlink:type="simple"><person-group><name name-style="western"><surname>Giangrande</surname><given-names>A</given-names></name><name name-style="western"><surname>Montanaro</surname><given-names>P</given-names></name><name name-style="western"><surname>Castelli</surname><given-names>A</given-names></name></person-group> (<year>1999</year>)<article-title> On some <italic>Amphicorina</italic> (Polychaeta, Sabellidae) species from the Mediterranean coast, with the description of <italic>A. grahamensis</italic>.</article-title><source>Italian Journal of Zoology </source><volume>66</volume>: <fpage>195</fpage>-<lpage>203</lpage>. doi: <ext-link ext-link-type="uri" xlink:href="http://dx.doi.org/10.1080/11250009909356255" xlink:type="simple">10.1080/11250009909356255</ext-link></mixed-citation></ref><ref id="B34"><mixed-citation xmlns:xlink="http://www.w3.org/1999/xlink" xlink:type="simple"><person-group><name name-style="western"><surname>Rouse</surname><given-names>GW</given-names></name></person-group> (<year>1990</year>)<article-title> New species of <italic>Oriopsis</italic> and a new record for <italic>Augeneriella</italic> cf. <italic>dubia</italic> Hartmann-Schröder, 1965 from eastern Australia (Polychaeta: Sabellidae).</article-title><source>Records of the Australian Museum </source><volume>42</volume>: <fpage>221</fpage>-<lpage>235</lpage>. doi: <ext-link ext-link-type="uri" xlink:href="http://dx.doi.org/10.3853/j.0067-1975.42.1990.116" xlink:type="simple">10.3853/j.0067-1975.42.1990.116</ext-link></mixed-citation></ref></ref-list></tp:taxon-treatment>
