# Supplementary material for: Three species of Amphicorina (Annelida, Sabellida, Sabellidae) from Japan, with descriptions of two new species
Source: Zookeys. 2012 Apr 27;(187):45–62. doi: 10.3897/zookeys.187.2662 (PMC3345902; doi:10.3897/zookeys.187.2662)
Supplement: XML Treatment for Amphicorina mobilis [file zookeys.187.2662-treatment4.xml]

<!DOCTYPE tp:taxon-treatment
  PUBLIC "-//TaxonX//DTD Taxonomic Treatment Publishing DTD v0 20100105//EN" "tax-treatment-NSO.dtd">
<tp:taxon-treatment xmlns:tp="http://www.plazi.org/taxpub"><tp:treatment-meta><mixed-citation publication-type="journal"><person-group><name><surname>Yoshihara</surname><given-names>Taiki</given-names></name><name><surname>Hiruta</surname><given-names>Shimpei F.</given-names></name><name><surname>Katoh</surname><given-names>Toru</given-names></name><name><surname>Kajihara</surname><given-names>Hiroshi</given-names></name></person-group><article-title>Three species of 
                    <italic>Amphicorina</italic> (Annelida, Sabellida, Sabellidae) from Japan, with descriptions  of two new species
                </article-title><source>Zookeys</source><day>27</day><month>4</month><year>2012</year><volume>2012</volume><issue>187</issue><fpage>45</fpage><lpage>62</lpage><pub-id pub-id-type="doi">10.3897/zookeys.187.2662</pub-id></mixed-citation></tp:treatment-meta><tp:nomenclature><tp:taxon-name>
                        <tp:taxon-name-part taxon-name-part-type="genus">Amphicorina</tp:taxon-name-part>
                        <tp:taxon-name-part taxon-name-part-type="species">mobilis</tp:taxon-name-part>
                    <object-id xmlns:xlink="http://www.w3.org/1999/xlink" xlink:type="simple">http://species-id.net/wiki/Amphicorina_mobilis</object-id>
								</tp:taxon-name><tp:taxon-authority>(Rouse, 1990)</tp:taxon-authority><xref ref-type="fig" rid="F5">Figs 5</xref><xref ref-type="fig" rid="F6">6</xref><tp:nomenclature-citation-list><tp:nomenclature-citation><tp:taxon-name>Oriopsis mobilis</tp:taxon-name><comment> Rouse, 1990: 230–231, fig. 5a–i.</comment></tp:nomenclature-citation><tp:nomenclature-citation><tp:taxon-name>Amphicorina mobilis</tp:taxon-name><comment>: <xref ref-type="bibr" rid="B12">Giangrande et al. 1999</xref>: 197, Table 1; <xref ref-type="bibr" rid="B30">Nogueira and Amaral 2000</xref>: 622; <xref ref-type="bibr" rid="B36">Rousset et al. 2004</xref>: Table 3; <xref ref-type="bibr" rid="B37">2007</xref>: 47, Table 1; <xref ref-type="bibr" rid="B23">Kupriyanova and Rouse 2008</xref>: 1177, Table 1; <xref ref-type="bibr" rid="B6">Capa et al. 2010</xref>: 2, Table 1; <xref ref-type="bibr" rid="B17">Huang et al. 2011</xref>: 3, Table 1.</comment></tp:nomenclature-citation><tp:nomenclature-citation><tp:taxon-name>Amphicorina</tp:taxon-name><comment>? sp. <xref ref-type="bibr" rid="B12">Giangrande et al. 1999</xref>: 199–200, fig. 4a–g.</comment></tp:nomenclature-citation><tp:nomenclature-citation><tp:taxon-name>Fabricia ventrilinguata</tp:taxon-name><comment>?: <xref ref-type="bibr" rid="B11">Fitzhugh 1990</xref>: 14. Not <xref ref-type="bibr" rid="B20">Johansson (1922)</xref>.</comment></tp:nomenclature-citation><tp:nomenclature-citation><tp:taxon-name>Fabricia sabella</tp:taxon-name><comment>?: <xref ref-type="bibr" rid="B19">Imajima and Hartman 1964</xref>: 366. Not <xref ref-type="bibr" rid="B10">Ehrenberg (1836)</xref>.</comment></tp:nomenclature-citation></tp:nomenclature-citation-list></tp:nomenclature><tp:treatment-sec sec-type="Material examined"><title>Material examined.</title><p><bold>Morphology.</bold>Twenty-five specimens. ZIHU 3938, among botryllid ascidian colonies, <named-content xmlns:xlink="http://www.w3.org/1999/xlink" content-type="dwc:verbatimCoordinates" xlink:type="simple">42°16'N, 142°27'E</named-content>, Higashi-shizunai, Hokkaido, Japan, 10 June 2010; ZIHU3939, among algae, <named-content xmlns:xlink="http://www.w3.org/1999/xlink" content-type="dwc:verbatimCoordinates" xlink:type="simple">42°16'N, 142°27'E</named-content>, Higashi-shizunai, Hokkaido, Japan, 10 June 2010; ZIHU 3940, 3941, among algae, <named-content xmlns:xlink="http://www.w3.org/1999/xlink" content-type="dwc:verbatimCoordinates" xlink:type="simple">42°06'N, 139°25'E</named-content>, Okushiri-Island, Hokkaido, Japan, 9 May 2010; ZIHU 3942, among algae, <named-content xmlns:xlink="http://www.w3.org/1999/xlink" content-type="dwc:verbatimCoordinates" xlink:type="simple">42°16'N, 142°27'E</named-content>, Higashi-shizunai, Hokkaido, Japan, 10 June 2010; ZIHU 3943, among botryllid ascidian colonies, <named-content xmlns:xlink="http://www.w3.org/1999/xlink" content-type="dwc:verbatimCoordinates" xlink:type="simple">43°12'N, 140°51'E</named-content>, Oshoro, Hokkaido, Japan, 16 October 2009; ZIHU 3944, among algae, <named-content xmlns:xlink="http://www.w3.org/1999/xlink" content-type="dwc:verbatimCoordinates" xlink:type="simple">42°16'N, 142°27'E</named-content>, Higashi-shizunai, Hokkaido, Japan, 10 June 2010; ZIHU 3945, among <italic><tp:taxon-name>Mytilus</tp:taxon-name></italic>, <named-content xmlns:xlink="http://www.w3.org/1999/xlink" content-type="dwc:verbatimCoordinates" xlink:type="simple">43°12'N, 140°51'E</named-content>, Oshoro, Hokkaido, Japan, 23 May 2010; ZIHU 3946, among algae, <named-content xmlns:xlink="http://www.w3.org/1999/xlink" content-type="dwc:verbatimCoordinates" xlink:type="simple">43°12'N, 140°51'E</named-content>, Oshoro, Hokkaido, Japan, 24 May 2010; ZIHU 3947, among algae, <named-content xmlns:xlink="http://www.w3.org/1999/xlink" content-type="dwc:verbatimCoordinates" xlink:type="simple">42°06'N, 139°25'E</named-content>, Okushiri-Island, Hokkaido, Japan, 9 May 2010; ZIHU 3948, among algae, <named-content xmlns:xlink="http://www.w3.org/1999/xlink" content-type="dwc:verbatimCoordinates" xlink:type="simple">43°12'N, 140°51'E</named-content>, Oshoro, Hokkaido, Japan, 23 March 2010; ZIHU 4273, two specimens, among sessile organisms on culture panel for the vase tunicate <italic><tp:taxon-name>Ciona intestinalis</tp:taxon-name></italic> (Linnaeus, 1767) hung from a raft, <named-content xmlns:xlink="http://www.w3.org/1999/xlink" content-type="dwc:verbatimCoordinates" xlink:type="simple">35°09'N, 139°36'E</named-content>, Misaki, Kanagawa, Japan, 22 February 2012, K. Kakui leg; ZIHU 4274, three specimens, same locality data as ZIHU 4273 [ZIHU 3938, 3043–3948, 4273, intact specimens, fixed in 10% seawater formalin, preserved in 70% ethanol; ZIHU3939, dissected, with half of the branchial crown removed; ZIHU 3940, 3941, whole mount on slide; ZIHU 3942, mounted on SEM stub; ZIHU 4273, fixed in Bouin's fluid, preserved in 70% EtOH; ZIHU 4274, fixed and preserved in 99% EtOH].
                    </p></tp:treatment-sec><tp:treatment-sec sec-type="DNA analysis"><title>DNA analysis.</title><p>Two specimens: one collected among algae, <named-content xmlns:xlink="http://www.w3.org/1999/xlink" content-type="dwc:verbatimCoordinates" xlink:type="simple">42°06'N, 139°25'E</named-content>, Okushiri-Island, Hokkaido, Japan, 9 May 2010; the other collected among laminarian holdfasts, <named-content xmlns:xlink="http://www.w3.org/1999/xlink" content-type="dwc:verbatimCoordinates" xlink:type="simple">42°18'N, 140°59'E</named-content>, Muroran, Hokkaido, Japan, 19 April 2011.</p></tp:treatment-sec><tp:treatment-sec sec-type="Description"><title>Description.</title><p>Complete specimens have eight thoracic and five abdominal chaetigers (<xref ref-type="fig" rid="F5">Fig. 5A</xref>). Total length 1.2–3.2 mm (mean, 2.3 mm; n = 9), crown length 0.2–0.6 mm (mean, 0.4 mm; n = 9), maximum width 0.3 mm. Three pairs of radioles with lateral flanges; proximal 1/7 of radioles connected by palmate membrane; each radiole with six pairs of pinnules ending with terminal pinnule; all pinnules ending at same height as terminal pinnule. Each radiole with two longitudinal internal cellular supporting axes; each pinnule with one internal cellular supporting axis. One pair of ventral radiolar a<!--PageBreak-->ppendages present, nearly as long as radioles, with one internal cellular supporting axis (<xref ref-type="fig" rid="F5">Fig. 5B</xref>). One pair of elongate dorsal lips present, with neither pinnular nor radiolar appendages; one pair of triangular ventral lips present (<xref ref-type="fig" rid="F5">Fig. 5B</xref>). Distal end of ventral lobe on anterior peristomial ring bifurcate, extending slightly beyond collar margin (<xref ref-type="fig" rid="F5">Figs 5B</xref>, <xref ref-type="fig" rid="F6">6A</xref>). Posterior peristomial ring collar margin smooth, with small ventral notch (<xref ref-type="fig" rid="F6">Fig. 6A</xref>). Collar with dorsal gap (<xref ref-type="fig" rid="F6">Fig. 6B</xref>). Small ciliated patch located on posterior peristomial ring (<xref ref-type="fig" rid="F5">Figs 5B</xref>, <xref ref-type="fig" rid="F6">6A</xref>). One pair of red eyes present on peristomium (not visible in preserved specimens). Glandular ridge on second chaetiger (not visible in preserved specimens).
                    </p><p>Superior thoracic notochaetae elongate, narrowly hooded, 3–7 per fascicle (n = 10; usually 4–5 within single specimen) (<xref ref-type="fig" rid="F6">Fig. 6C</xref>). Inferior thoracic notochaetae bayonet type, 3–7 per fascicle (n = 10) (<xref ref-type="fig" rid="F6">Fig. 6C</xref>). Thoracic acicular uncini 3–8 per torus (n = 10); each uncinus with three rows of teeth above main fang; teeth on first row distinctly larger than those on upper rows (<xref ref-type="fig" rid="F5">Figs 5C</xref>, <xref ref-type="fig" rid="F6">6D</xref>). Abdominal uncini quadrangular, with nine rows of teeth above small basal tooth (<xref ref-type="fig" rid="F5">Figs 5D</xref>, <xref ref-type="fig" rid="F6">6E</xref>), 4–17 uncini per fascicle <!--PageBreak-->(n = 10). Abdominal neurochaetae three in number (two in the smallest specimen, ZIHU 3947) (n = 10), needle-like capillaries in form (<xref ref-type="fig" rid="F6">Fig. 6F</xref>).
                    </p><p>Pygidium rounded, with one pair of red eyes; color of eyes faded in preserved specimens.</p><p>In living specimens, paired statocysts are evident in first thoracic chaetiger; oocytes found in sixth to eighth thoracic chaetigers.</p></tp:treatment-sec><tp:treatment-sec sec-type="DNA analysis"><title>DNA analysis.</title><p>We obtained sequences for each of the three target gene fragments for this species (GenBank accession numbers <ext-link xmlns:xlink="http://www.w3.org/1999/xlink" ext-link-type="uri" xlink:href="http://www.ncbi.nlm.nih.gov/nuccore/AB646764" xlink:type="simple">AB646767</ext-link>, 18S, 1777 bp; <ext-link xmlns:xlink="http://www.w3.org/1999/xlink" ext-link-type="uri" xlink:href="http://www.ncbi.nlm.nih.gov/nuccore/AB646764" xlink:type="simple">AB646763</ext-link>,<!--PageBreak--> 28S-D1, 380 bp; <ext-link xmlns:xlink="http://www.w3.org/1999/xlink" ext-link-type="uri" xlink:href="http://www.ncbi.nlm.nih.gov/nuccore/AB646764" xlink:type="simple">AB646766</ext-link>, 28S-D3–7, 1998 bp). Both strands were sequenced for 18S and 28S-D1; part of the 28S-D3–7 sequence is based on only one strand. In a reliably aligned 320 bp stretch of the 28S-D1 sequence, we observed one indel difference (gap) from the aligned homologous sequence from an Australian specimen (<ext-link xmlns:xlink="http://www.w3.org/1999/xlink" ext-link-type="uri" xlink:href="http://www.ncbi.nlm.nih.gov/nuccore/AB646764" xlink:type="simple">EF116217</ext-link>, <xref ref-type="bibr" rid="B23">Kupriyanova and Rouse 2008</xref>). In an aligned 1779-bp region of 18S, we observed two indel differences between our sequence and that from an Australian specimen (<ext-link xmlns:xlink="http://www.w3.org/1999/xlink" ext-link-type="uri" xlink:href="http://www.ncbi.nlm.nih.gov/nuccore/EF116206" xlink:type="simple">EF116206</ext-link>, <xref ref-type="bibr" rid="B23">Kupriyanova and Rouse 2008</xref>).
                    </p></tp:treatment-sec><tp:treatment-sec sec-type="Remarks"><title>Remarks.</title><p><italic><tp:taxon-name>Amphicorina mobilis</tp:taxon-name></italic> was previously known only from Australia (<xref ref-type="bibr" rid="B34">Rouse 1990</xref>). A similar form was reported by <xref ref-type="bibr" rid="B12">Giangrande et al. (1999)</xref> as <italic><tp:taxon-name>Amphicorina</tp:taxon-name></italic> sp. from the Mediterranean, but it was not identified to species due to the poor condition of the specimens available.
                    </p><p>Our specimens are quite similar to those in the original description of <italic><tp:taxon-name>Amphicorina mobilis</tp:taxon-name></italic> by <xref ref-type="bibr" rid="B34">Rouse (1990)</xref>, with differences in body size, in ranges of number of chaetae and pinnules, and in the arrangement of teeth in the thoracic uncini. The Australian specimens were reported to be 1.1 mm in body length, while specimens from this study are up to 3.2 mm. Numbers of chaetae and pinnules reported by <xref ref-type="bibr" rid="B34">Rouse (1990)</xref>, followed by those in our Japanese material in parentheses, are: thoracic superior notochaetae 3–4 (3–7), thoracic inferior notochaetae 3–4 (3–7), thoracic uncini 3–5 (3–8), abdominal uncini 3–9 (4–17), and abdominal neurochaetae 1–2 (2–3); and pairs of pinnules 5 (6). <xref ref-type="bibr" rid="B34">Rouse (1990)</xref> reported that <italic><tp:taxon-name>Amphicorina mobilis</tp:taxon-name></italic> has thoracic unicini with two rows of teeth above the main fang; the first row above the main fang has a large central tooth flanked by smaller teeth. By comparison, our specimens possessed no smaller teeth juxtaposing the large central tooth above main fang.
                    </p><p>The DNA sequences shed little light on species identity, as the 18S and 28S genes evolve too slowly to reliably detect significant variation between closely related species, and the few mutations detected could as well be attributed to PCR or sequencing errors. Nonetheless, the Australian and (putative) Japanese populations of <italic><tp:taxon-name>Amphicorina mobilis</tp:taxon-name></italic> showed much less sequence divergence from one another than did either from a clearly morphologically distinct species, <italic><tp:taxon-name>Amphicorina ascidicola</tp:taxon-name></italic> sp. n. which lends weight to the interpretation that the Japanese and Australian populations are conspecific.
                    </p><p>We consider that the specimen now labeled as the holotype of <italic><tp:taxon-name>Fabricia ventrilinguata</tp:taxon-name></italic> Johansson, 1922 deposited in the Zoologiska Museet, Uppsala (ZUM 206), might represent <italic><tp:taxon-name>Amphicorina mobilis</tp:taxon-name></italic>. We concur with <xref ref-type="bibr" rid="B11">Fitzhugh (1990)</xref> in that the original specimen (i.e., true <italic><tp:taxon-name>Fabricia ventrilinguata</tp:taxon-name></italic>), or its label, was likely to be replaced later by accident. <italic><tp:taxon-name>Fabricia ventrilinguata</tp:taxon-name></italic> was originally described from Misaki, Japan, based on a polychaete collection made by Sixten Bock in 1914. <xref ref-type="bibr" rid="B19">Imajima and Hartman (1964)</xref> and <xref ref-type="bibr" rid="B11">Fitzhugh (1990)</xref> observed the “holotype” of <italic><tp:taxon-name>Fabricia ventrilinguata</tp:taxon-name></italic> and pointed out discrepancies between <xref ref-type="bibr" rid="B20">Johansson’s (1922)</xref> original description and the actual specimen; these include (character states in the parentheses refer to those given in <xref ref-type="bibr" rid="B20">Johansson (1922)</xref> vs. those in the actual specimen): the length of the body (6.5 mm vs. 2.1 mm), the number of thoracic chaetigers (4 vs. 8), and the posterior peristomial ring collar (absent vs. present). Because <xref ref-type="bibr" rid="B20">Johansson’s (1922)</xref> original description lacks important morphological characters used in identifying genera and species within <tp:taxon-name>Fabriciidae</tp:taxon-name>, the <!--PageBreak-->name <italic><tp:taxon-name>Fabricia ventrilinguata</tp:taxon-name></italic> should be treated as a <italic>nomen dubium</italic>. On the other hand, specimen ZUM 206 redescribed by <xref ref-type="bibr" rid="B11">Fitzhugh (1990)</xref> is applicable to <italic><tp:taxon-name>Amphicorina</tp:taxon-name></italic>, and possibly to <italic><tp:taxon-name>Amphicorina mobilis</tp:taxon-name></italic>. Taking into account that ZUM 206 might represent an undescribed species, however, further examination for a positive identification is necessary with respect to the shape of the thoracic notochaetae and the size of the tooth on the abdominal uncini. The fact that our specimens from Misaki, the same locality as ZUM 206, were identified as <italic><tp:taxon-name>Amphicorina mobilis</tp:taxon-name></italic> with certainty does not contradict our speculation that ZUM 206 would actually represent <italic><tp:taxon-name>Amphicorina mobilis</tp:taxon-name></italic>. If this is the case, <italic><tp:taxon-name>Amphicorina mobilis</tp:taxon-name></italic> was present in Misaki before 1914.
                    </p></tp:treatment-sec><tp:treatment-sec sec-type="Distribution"><title>Distribution.</title><p>Southeastern Australia and eastern Japan; questionably the Mediterranean. At present we have no definitive evidence whether this distribution pattern represents a natural one or has been artificially expanded. If the latter is the case, much more thorough population genetic studies may reveal the native locality and invasion pathways. Incidentally, among sabellids, <italic><tp:taxon-name>Sabella spallanzanii</tp:taxon-name></italic> (Gmelin, 1791) has been reported to be introduced from European waters to Australia, possibly either via ballast water or hull fouling (<xref ref-type="bibr" rid="B31">Patti and Gambi 2001</xref>). The same species has been also reported from New Zealand, introduced either via Australia or directly from Europe (<xref ref-type="bibr" rid="B33">Read et al. 2011</xref>). Another sabellid, <italic><tp:taxon-name>Branchiomma bairdi</tp:taxon-name></italic> (McIntosh, 1885), originally distributed in the Caribbean Sea, was recorded in the southern Gulf of California; hull fouling was considered the most probable vector for the translocation (<xref ref-type="bibr" rid="B39">Tovar-Hernández et al. 2009</xref>).
                    </p><fig id="F5" position="float" orientation="portrait"><label>Figure 5.</label><caption><p><italic><tp:taxon-name>Amphicorina mobilis</tp:taxon-name></italic> (Rouse, 1990). <bold>A</bold> ZIHU 3938, entire worm, lateral view <bold>B</bold> ZIHU 3939, lateral view of inner surface of branchial crown <bold>C</bold> ZIHU 3940, thoracic uncinus <bold>D</bold> ZIHU 3941, abdominal uncinus. Abbreviations: <bold>cp</bold> ciliated patch <bold>dl</bold> dorsal lip <bold>vl</bold> ventral lip <bold>vra</bold> ventral radiolar appendage.</p></caption><graphic xmlns:xlink="http://www.w3.org/1999/xlink" xlink:href="ZooKeys-187-045-g005.jpg" position="float" orientation="portrait" xlink:type="simple"/></fig><fig id="F6" position="float" orientation="portrait"><label>Figure 6.</label><caption><p><italic><tp:taxon-name>Amphicorina mobilis</tp:taxon-name></italic> (Rouse, 1990), ZIHU 3942, SEM images. <bold>A</bold> collar segment, ventrolateral view (arrow indicates ventral notch of collar) <bold>B</bold> collar segment, dorsal view <bold>C</bold> thoracic notochaetae on the 5th chaetiger <bold>D</bold> thoracic uncini <bold>E</bold> abdominal uncini <bold>F</bold> abdominal chaetae. Abbreviations: <bold>apr</bold> anterior peristomial ring <bold>co</bold> collar <bold>cp</bold> ciliated patch <bold>it</bold> inferior thoracic notochaeta <bold>st</bold> superior thoracic notochaetae<bold>.</bold></p></caption><graphic xmlns:xlink="http://www.w3.org/1999/xlink" xlink:href="ZooKeys-187-045-g006.jpg" position="float" orientation="portrait" xlink:type="simple"/></fig></tp:treatment-sec><ref-list><ref id="B12"><mixed-citation xmlns:xlink="http://www.w3.org/1999/xlink" xlink:type="simple"><person-group><name name-style="western"><surname>Giangrande</surname><given-names>A</given-names></name><name name-style="western"><surname>Montanaro</surname><given-names>P</given-names></name><name name-style="western"><surname>Castelli</surname><given-names>A</given-names></name></person-group> (<year>1999</year>)<article-title> On some <italic>Amphicorina</italic> (Polychaeta, Sabellidae) species from the Mediterranean coast, with the description of <italic>A. grahamensis</italic>.</article-title><source>Italian Journal of Zoology </source><volume>66</volume>: <fpage>195</fpage>-<lpage>203</lpage>. doi: <ext-link ext-link-type="uri" xlink:href="http://dx.doi.org/10.1080/11250009909356255" xlink:type="simple">10.1080/11250009909356255</ext-link></mixed-citation></ref><ref id="B30"><mixed-citation xmlns:xlink="http://www.w3.org/1999/xlink" xlink:type="simple"><person-group><name name-style="western"><surname>Nogueira</surname><given-names>JM de M</given-names></name><name name-style="western"><surname>Amaral</surname><given-names>ACZ</given-names></name></person-group> (<year>2000</year>)<article-title/><source>Bulletin of Marine Science </source><volume>67</volume>: <fpage>617</fpage>-<lpage>624</lpage>.</mixed-citation></ref><ref id="B36"><mixed-citation xmlns:xlink="http://www.w3.org/1999/xlink" xlink:type="simple"><person-group><name name-style="western"><surname>Rousset</surname><given-names>V</given-names></name><name name-style="western"><surname>Rouse</surname><given-names>GW</given-names></name><name name-style="western"><surname>Siddall</surname><given-names>ME</given-names></name><name name-style="western"><surname>Tillier</surname><given-names>A</given-names></name><name name-style="western"><surname>Pleijel</surname><given-names>F</given-names></name></person-group> (<year>2004</year>)<article-title> The phylogenetic position of Siboglinidae (Annelida) inferred from 18S rRNA, 28S rRNA and morphological data.</article-title><source>Cladistics </source><volume>20</volume>: <fpage>518</fpage>-<lpage>533</lpage>. doi: <ext-link ext-link-type="uri" xlink:href="http://dx.doi.org/10.1111/j.1096-0031.2004.00039.x" xlink:type="simple">10.1111/j.1096-0031.2004.00039.x</ext-link></mixed-citation></ref><ref id="B37"><mixed-citation xmlns:xlink="http://www.w3.org/1999/xlink" xlink:type="simple"><person-group><name name-style="western"><surname>Rousset</surname><given-names>V</given-names></name><name name-style="western"><surname>Pleijel</surname><given-names>F</given-names></name><name name-style="western"><surname>Rouse</surname><given-names>GW</given-names></name><name name-style="western"><surname>Erséus</surname><given-names>C</given-names></name><name name-style="western"><surname>Siddall</surname><given-names>ME</given-names></name></person-group> (<year>2007</year>)<article-title> A molecular phylogeny of annelids.</article-title><source>Cladistics </source><volume>23</volume>: <fpage>41</fpage>-<lpage>63</lpage>. doi: <ext-link ext-link-type="uri" xlink:href="http://dx.doi.org/10.1111/j.1096-0031.2006.00128.x" xlink:type="simple">10.1111/j.1096-0031.2006.00128.x</ext-link></mixed-citation></ref><ref id="B23"><mixed-citation xmlns:xlink="http://www.w3.org/1999/xlink" xlink:type="simple"><person-group><name name-style="western"><surname>Kupriyanova</surname><given-names>EK</given-names></name><name name-style="western"><surname>Rouse</surname><given-names>GW</given-names></name></person-group> (<year>2008</year>)<article-title> Yet another example of paraphyly in Annelida: molecular evidence that Sabellidae contains Serpulidae.</article-title><source>Molecular Phylogenetics and Evolution </source><volume>46</volume>: <fpage>1174</fpage>-<lpage>1181</lpage>. doi: <ext-link ext-link-type="uri" xlink:href="http://dx.doi.org/10.1016/j.ympev.2007.10.025" xlink:type="simple">10.1016/j.ympev.2007.10.025</ext-link></mixed-citation></ref><ref id="B6"><mixed-citation xmlns:xlink="http://www.w3.org/1999/xlink" xlink:type="simple"><person-group><name name-style="western"><surname>Capa</surname><given-names>M</given-names></name><name name-style="western"><surname>Hutchings</surname><given-names>P</given-names></name><name name-style="western"><surname>Aguado</surname><given-names>MT</given-names></name><name name-style="western"><surname>Bott</surname><given-names>NJ</given-names></name></person-group> (<year>2010</year>)<article-title> Phylogeny of Sabellidae (Annelida) and relationships with other taxa inferred from morphology and multiple genes.</article-title><source>Cladistics </source><volume>26</volume>: <fpage>1</fpage>-<lpage>21</lpage>. doi: <ext-link ext-link-type="uri" xlink:href="http://dx.doi.org/10.1111/j.1096-0031.2010.00341.x" xlink:type="simple">10.1111/j.1096-0031.2010.00341.x</ext-link></mixed-citation></ref><ref id="B17"><mixed-citation xmlns:xlink="http://www.w3.org/1999/xlink" xlink:type="simple"><person-group><name name-style="western"><surname>Huang</surname><given-names>D</given-names></name><name name-style="western"><surname>Fitzhugh</surname><given-names>K</given-names></name><name name-style="western"><surname>Rouse</surname><given-names>GW</given-names></name></person-group> (<year>2011</year>)<article-title> Inference of phylogenetic relationships within Fabriciidae (Sabellida, Annelida) using molecular and morphological data.</article-title><source>Cladistics </source><volume>27</volume>: <fpage>356</fpage>-<lpage>379</lpage>. doi: <ext-link ext-link-type="uri" xlink:href="http://dx.doi.org/10.1111/j.1096-0031.2010.00343.x" xlink:type="simple">10.1111/j.1096-0031.2010.00343.x</ext-link></mixed-citation></ref><ref id="B11"><mixed-citation xmlns:xlink="http://www.w3.org/1999/xlink" xlink:type="simple"><person-group><name name-style="western"><surname>Fitzhugh</surname><given-names>K</given-names></name></person-group> (<year>1990</year>)<article-title> A revision of the genus <italic>Fabricia</italic> Blainville, 1823 (Polychaeta: Sabellidae: Fabriciinae).</article-title><source>Sarsia </source><volume>75</volume>: <fpage>1</fpage>-<lpage>16</lpage>.</mixed-citation></ref><ref id="B20"><mixed-citation xmlns:xlink="http://www.w3.org/1999/xlink" xlink:type="simple"><person-group><name name-style="western"><surname>Johansson</surname><given-names>KE</given-names></name></person-group> (<year>1922</year>)<article-title> On some new tubicolous annelids from Japan, the Bonin Islands and the Antarctic.</article-title><source>Arkiv för Zoologi </source><volume>15</volume> (<issue>2</issue>): <fpage>1</fpage>-<lpage>11</lpage>.</mixed-citation></ref><ref id="B19"><mixed-citation xmlns:xlink="http://www.w3.org/1999/xlink" xlink:type="simple"><person-group><name name-style="western"><surname>Imajima</surname><given-names>M</given-names></name><name name-style="western"><surname>Hartman</surname><given-names>O</given-names></name></person-group> (<year>1964</year>)<article-title> Polychaetous annelids of Japan.</article-title><source>Allan Hancock Foundation Publications </source><volume>26</volume>: <fpage>1</fpage>-<lpage>452</lpage>.</mixed-citation></ref><ref id="B10"><mixed-citation xmlns:xlink="http://www.w3.org/1999/xlink" xlink:type="simple"><person-group><name name-style="western"><surname>Ehrenberg</surname><given-names>CG</given-names></name></person-group> (<year>1836</year>)<article-title> Über <italic>Amphicora sabella</italic>.</article-title><source>Mittheilungen aus den Verhandlungen der Gesellschaft naturforschender Freunde zu Berlin </source><volume>1836</volume>: <fpage>1</fpage>-<lpage>5</lpage>.</mixed-citation></ref><ref id="B34"><mixed-citation xmlns:xlink="http://www.w3.org/1999/xlink" xlink:type="simple"><person-group><name name-style="western"><surname>Rouse</surname><given-names>GW</given-names></name></person-group> (<year>1990</year>)<article-title> New species of <italic>Oriopsis</italic> and a new record for <italic>Augeneriella</italic> cf. <italic>dubia</italic> Hartmann-Schröder, 1965 from eastern Australia (Polychaeta: Sabellidae).</article-title><source>Records of the Australian Museum </source><volume>42</volume>: <fpage>221</fpage>-<lpage>235</lpage>. doi: <ext-link ext-link-type="uri" xlink:href="http://dx.doi.org/10.3853/j.0067-1975.42.1990.116" xlink:type="simple">10.3853/j.0067-1975.42.1990.116</ext-link></mixed-citation></ref><ref id="B31"><mixed-citation xmlns:xlink="http://www.w3.org/1999/xlink" xlink:type="simple"><person-group><name name-style="western"><surname>Patti</surname><given-names>FP</given-names></name><name name-style="western"><surname>Gambi</surname><given-names>MC</given-names></name></person-group> (<year>2001</year>)<article-title> Phylogeography of the invasive polychaete <italic>Sabella spallanzanii</italic> (Sabellidae) based on the nucleotide sequence of internal transcribed spacer 2 (ITS2) of nuclear rDNA.</article-title><source>Marine Ecology Progress Series </source><volume>215</volume>: <fpage>169</fpage>-<lpage>177</lpage>. doi: <ext-link ext-link-type="uri" xlink:href="http://dx.doi.org/10.3354/meps215169" xlink:type="simple">10.3354/meps215169</ext-link></mixed-citation></ref><ref id="B33"><mixed-citation xmlns:xlink="http://www.w3.org/1999/xlink" xlink:type="simple"><person-group><name name-style="western"><surname>Read</surname><given-names>GB</given-names></name><name name-style="western"><surname>Inglis</surname><given-names>G</given-names></name><name name-style="western"><surname>Stratford</surname><given-names>P</given-names></name><name name-style="western"><surname>Ahyong</surname><given-names>ST</given-names></name></person-group> (<year>2011</year>)<article-title> Arrival of the alien fanworm <italic>Sabella spallanzanii</italic> (Gmelin, 1791) (Polychaeta: Sabellidae) in two New Zealand harbours.</article-title><source>Aquatic Invasions </source><volume>6</volume> (<issue>3</issue>): <fpage>273</fpage>-<lpage>279</lpage>. doi: <ext-link ext-link-type="uri" xlink:href="http://dx.doi.org/10.3391/ai.2011.6.3.04" xlink:type="simple">10.3391/ai.2011.6.3.04</ext-link></mixed-citation></ref><ref id="B39"><mixed-citation xmlns:xlink="http://www.w3.org/1999/xlink" xlink:type="simple"><person-group><name name-style="western"><surname>Tovar-Herández</surname><given-names>MA</given-names></name><name name-style="western"><surname>Méndez</surname><given-names>N</given-names></name><name name-style="western"><surname>Villalobos-Guerrero</surname><given-names>TF</given-names></name></person-group> (<year>2009</year>)<article-title> Fouling polychaete worms from the southern Gulf of California: Sabellidae and Serpulidae.</article-title><source>Systematics and Biodiversity </source><volume>7</volume> (<issue>3</issue>): <fpage>319</fpage>-<lpage>336</lpage>. doi: <ext-link ext-link-type="uri" xlink:href="http://dx.doi.org/10.1017/S1477200009990041" xlink:type="simple">10.1017/S1477200009990041</ext-link></mixed-citation></ref></ref-list></tp:taxon-treatment>
